# Supplementary material for: Lovastatin induced Kruppel like factor 2 (KLF2), Kruppel like factor 6 (KLF6) and Ras homolog family member B (RHOB) genes and preferentially led to viability reduction of Cisplatin-resistant cells
Source: Oncotarget. 2017 Nov 16;8(63):106429–42. doi: 10.18632/oncotarget.22472 (PMC5739745; doi:10.18632/oncotarget.22472)
Supplement: Supplementary file 2 [file oncotarget-08-106429-s002.xlsx]

## Sheet: Sheet1
Supplementary Table 2
List of 65 genes increased over 2-fold by lovastatin in HCP4 cells
GenBank_Accession	GenBank_Gene ID	Gene Symbol
NM_005100	9590	AKAP12
NM_000700	301	ANXA1
NM_007193	11199	ANXA10
NM_001017363	138715	ARID3C
NM_001012990	392509	ARL13A
NM_014417	27113	BBC3
NM_001005746	785	CACNB4
NM_173556	220047	CCDC83
NM_001040651	915	CD3D
NM_000574	1604	CD55
NM_001114752.	1604	CD55
NM_147164	1271	CNTFR
NM_001300	1316	COPEB/KLF6
NM_058248	58511	DNASE2B
NM_004417	1843	DUSP1
NM_004411	1780	DYNC1I1
NM_024939	80004	ESRP2
NM_003979	9052	GPRC5A
NM_015597	652251	GPSM1
NM_000599	3488	IGFBP5
NM_002185	3575	IL7R
NM_000584	3576	IL8
NM_002201	3669	ISG20
NM_002228	3725	JUN
NM_012282	100131619	KCNE1L
NM_016270	10365	KLF2
NM_003709	8609	KLF7
NM_019117	56062	KLHL4
NM_000422	3872	KRT17
NM_015842	4008	LMO7
NM_022901	64922	LRRC19
NM_012472	23639	LRRC6
NM_001011544	4110	MAGEA11
NM_032623	84709	MGARP
NM_015166	23209	MLC1
NM_002421	4312	MMP1
NM_002425	4319	MMP10
NM_002357	4084	MXD1
NM_006096	10397	NDRG1
NM_014625	7827	NPHS2
NM_006186	4929	NR4A2
sNM_173564	222950	NYAP1
NM_198213	8638	OASL
NM_001004457	138882	OR1N2
NM_030901	26333	OR7A17
NM_012401	23654	PLXNB2
NM_002771	5646	PRSS3
NM_002842	5794	PTPRH
NM_001080504	375316	RBM44
NM_004040	388	RHOB
NM_001013838	146206	RLTPR
NM_002942	6092	ROBO2
NM_031464	83694	RPS6KL1
NM_020672	57402	S100A14
NM_005978	6273	S100A2
NM_014624	6277	S100A6
NM_024577	79628	SH3TC2
NM_015690	27148	STK36
NM_004177	6809	STX3
NM_175067	319100	TAAR6
NM_015444	25907	TMEM158
NM_003379	7430	VIL2
NM_003392	7474	WNT5A
NM_003405	7533	YWHAH
NM_175619	326340	ZAR1
