# Supplementary material for: Lovastatin induced Kruppel like factor 2 (KLF2), Kruppel like factor 6 (KLF6) and Ras homolog family member B (RHOB) genes and preferentially led to viability reduction of Cisplatin-resistant cells
Source: Oncotarget. 2017 Nov 16;8(63):106429–42. doi: 10.18632/oncotarget.22472 (PMC5739745; doi:10.18632/oncotarget.22472)
Supplement: Supplementary file 3 [file oncotarget-08-106429-s003.xlsx]

## Sheet: Sheet1
Supplementary Table 3
List of 54 genes increased over 2-fold by lovastatin in PCDP5 cells
GenBank_Accession	GenBank_Gene ID	Gene Symbol
NM_138420	113146	AHNAK2
NM_001632	250	ALPP
NM_213599	203859	ANO5
NM_001012301	340075	ARSI
NM_182658	359710	BPIFB3
NM_000562	731	C8A
NM_001145122	440854	CAPN14
NM_001257970	79092	CARD14
NM_006678	10871	CD300C
NM_001792	1000	CDH2
NM_001819	1114	CHGB
NM_022094	63924	CIDEC
NM_001300	1316	COPEB/KLF6
NM_001312	1397	CRIP2
NM_001316.2	1434	CSE1L
NM_004820	9420	CYP7B1
NM_001370	1768	DNHL1
NM_207322	145741	FAM148A
NM_130899	153745	FAM71B
NM_001004310	343413	FCRL6
NM_001039112	654463	FER1L6
NM_212476	2335	FN1
NM_001452	2295	FOXF2
NM_014571	26508	HEYL
NM_003545	554313	HIST1H4E
NM_153282	3373	HYAL1
NM_015233	23281	KIAA0774
NM_001029864	85449	KIAA1755
NM_016270	10365	KLF2
NM_020929	57689	LRRC4C
NM_019888	4159	MC3R
NM_005373	4352	MPL
NM_005115	9961	MVP
NM_002514	4856	NOV
NM_017809	56001	NXF2
NM_001004729	390195	OR5AN1
NM_001005496	390144	OR5D16
NM_001005187	219874	OR6T1
NM_002613	5170	PDPK1
NM_002663	5338	PLD2
NM_020820	57580	PREX1
NM_153362	167681	PRSS35
NM_198180	347148	QRFP
NM_002874	5887	RAD23B
NM_139165	135250	RAET1E
NM_004040	388	RHOB
NM_002945	6117	RPA1
NM_203349	399694	SHC4
NM_153646	123041	SLC24A4
NM_012453	26608	TBL2
NM_003840	8793	TNFRSF10D
NM_006009	7846	TUBA1A
NM_000474	7291	TWIST1
NM_004654	100130216	USP9Y
